# Supplementary material for: Ligilactobacillus murinus Strains Isolated from Mice Intestinal Tract: Molecular Characterization and Antagonistic Activity against Food-Borne Pathogens
Source: Microorganisms. 2023 Apr 4;11(4):942. doi: 10.3390/microorganisms11040942 (PMC10141155; doi:10.3390/microorganisms11040942)
Supplement: Supplementary file 1 [file microorganisms-11-00942-s001.zip]

Archive with 1 entries (1 files):
- microorganisms-2284854-supplementary.pdf
